# Supplementary material for: CD8αα+T cells exert a pro‐inflammatory role in patients with psoriasis
Source: Skin Health Dis. 2021 Nov 16;1(4):e64. doi: 10.1002/ski2.64 (PMC9060015; doi:10.1002/ski2.64)
Supplement: Supplementary file 4 — Supplementary Material 4 [file SKI2-1-e64-s003.xlsx]

## Sheet: Sheet1
Information of patients with psoriasis and healthy controls who contributed the skin
		Number	Age(Years, Means±SD)	Course of disease(Years, Mean±SD)	PASI Score
					10-20	20-30	≥30
Patients	Male	4	24.3±10.5	10.2±7.1	1	2	1
	Female	4	23.7±8.3	13.8±8.9	1	2	1
Healthy Control	Male	4	24.9±9.8
	Female	4	24.1±10.2
Information of patients with psoriasis and healthy controls who contributed the blood
		Number	Age(Years, Means±SD)	Course of disease(Years, Mean±SD)	PASI Score
					10-20	20-30	≥30
Patients	Male	16	26.3±11.1	13.2±5.1	4	8	4
	Female	16	25.7±10.7	11.8±6.9	4	8	4
Healthy Control	Male	8	26.9±10.8
	Female	8	26.1±10.2
