# Supplementary material for: CD8αα+T cells exert a pro‐inflammatory role in patients with psoriasis
Source: Skin Health Dis. 2021 Nov 16;1(4):e64. doi: 10.1002/ski2.64 (PMC9060015; doi:10.1002/ski2.64)
Supplement: Supplementary file 5 — Supplementary Material 5 [file SKI2-1-e64-s004.xlsx]

## Sheet: Sheet1
Antibody of immunoflurescene and Flow cytometry
Antibody	Company	Art.no
Anti-CD3	abcom	ab5690
Anti-CD8 alpha	abcom	ab33786
TCR V beta 8a Monoclonal Antibody(16G8)	Invitrogen	TCR1648
Anti-TCRα	Santa Cruz Biotechnology	sc-515719
Anti-TCRγ/δ	Santa Cruz Biotechnology	sc-19608
Anti-CD11c(FK24)	abcom	ab23602
Anti-NCAM1(CD56)(EP2567Y)	abcom	ab75813
CD8 beta Polyclonal Antibody	Invitrogen	PA5-83066
PE/Cyanine7 anti-human CD3 Antibody	Biolegend	300316
PE/Cyanine5 anti-human CD8a Antibody	Biolegend	300909
CD8b Monoclonal Antibody(SIDI8BEE),eFluor 660,eBioscienceTM	Invitrogen	50-5273-42
Anti-CD45RA(MEM-56)	abcom	ab8217
Anti-CCR7(Y59)	abcom	ab221209
Anti-CD103	abcom	ab93848
Anti-CD69	abcom	ab202909
FOXP3 Polyclonal Antibody	Invitrogen	PA1-9044
CD25 Monoclonal Antibody(IL2R.1)	Invitrogen	MA5-12680
CD122 Polyclonal Antibody	Invitrogen	PA5-28835
IL-17A Polyclonal Antibody	Invitrogen	PA5-106856
IFN gamma Monoclonal Antibody	Invitrogen	MA523718
IL-17A Monoclonal Antibody(eBio64DEC17),PE,eBioscienceTM	Invitrogen	12-7179-42
IFN gamma Monoclonal Antibody(4S.B3),PE,eBioscienceTM	Invitrogen	12-7319-42
Goat anti-Mouse lgG H＆L(Cy3®)	abcom	ab97035
Goat anti-Rabbit lgG H＆L(Alexa Fluor®488)	abcom	ab150077
APC anti-human CD4 Antibody	Biolegend	357407
PE anti-human CD8a Antibody	Biolegend	300907
